# Supplementary material for: An orderly single-trial organization of population dynamics in premotor cortex predicts behavioral variability
Source: Nat Commun. 2019 Jan 15;10:216. doi: 10.1038/s41467-018-08141-6 (PMC6333792; doi:10.1038/s41467-018-08141-6)
Supplement: Supplementary file 3 — Supplementary Table 1 [file 41467_2018_8141_MOESM3_ESM.xlsx]

## Sheet: Sheet1
Supplementary Table 1. Data Summary
	Task		Contra. Correct		Ipsi. Correct		Contra. Error		Ipsi. Error			Depth range (um)		Cell type		Latent dimensionality	Effective eigvalue
Session Index		# units	# trials	Spike range (Hz)	# trials	Spike range (Hz)	# trials	Spike range (Hz)	# trials	Spike range (Hz)	Recording	min	max	# pyr	# int		Presample	Sample	Delay	Response
Column1	Column2	Column3	Column4	Column5	Column6	Column7	Column8	Column9	Column10	Column11	Column12	Column13	Column14	Column15	Column16	Column17	Column18	Column19	Column20	Column21
#01	Pole	6	23	4.47 - 13.16	24	5.32 - 11.44	4	5.20 - 16.86	5	4.09 - 15.61	32-channel	274.037	701.102	4	2	2	0.858673	0.984275	0.982738	0.971004
#02	Pole	7	45	5.89 - 25.25	29	4.83 - 27.83	15	5.72 - 26.03	6	4.53 - 25.02	32-channel	390.412	710.711	5	2	3	0.903191	0.981671	1.00471	0.984819
#03	Pole	8	32	3.11 - 25.08	29	3.46 - 24.76	8	3.54 - 24.11	3	4.18 - 28.72	32-channel	370.126	903.958	7	1	4	0.901223	1.00805	1.00633	1.00184
#04	Pole	7	22	4.06 - 19.47	22	4.17 - 18.32	7	4.21 - 20.07	5	3.31 - 17.46	32-channel	293.254	933.853	6	1	2	0.866392	0.930418	0.924008	0.996824
#05	Pole	11	34	9.31 - 40.76	33	2.66 - 35.01	7	4.54 - 41.46	4	7.81 - 41.77	32-channel	371.194	905.026	8	3	4	0.940569	1.00863	0.988412	0.944692
#06	Pole	6	39	5.59 - 15.59	53	5.51 - 17.73	20	4.99 - 18.85	5	4.47 - 18.54	32-channel	489.705	810.004	4	2	2	0.768986	0.859204	0.989942	0.896152
#07	Pole	7	38	5.74 - 23.21	18	3.46 - 26.20	7	2.78 - 14.95	29	4.07 - 23.53	32-channel	230.262	657.328	5	2	4	0.91024	0.980531	0.985453	0.996003
#08	Pole	6	38	4.33 - 32.43	33	4.00 - 28.35	9	4.20 - 23.47	32	4.67 - 31.35	32-channel	577.253	897.552	6	0	3	0.897898	0.981968	0.987364	0.999813
#09	Pole	9	42	5.02 - 50.38	61	3.51 - 45.64	1	3.47 - 46.83	28	4.80 - 55.19	64-channel	NaN	NaN	6	3	5	0.893474	0.997094	1.0077	0.994575
#10	Pole	8	28	3.62 - 18.81	33	4.96 - 17.82	0	NaN - NaN	6	5.75 - 21.20	64-channel	NaN	NaN	7	1	3	0.93904	0.958647	0.996164	0.978532
#11	Pole	10	38	5.89 - 22.54	55	3.85 - 26.04	0	NaN - NaN	9	4.05 - 21.65	64-channel	NaN	NaN	7	3	4	1.00871	0.951893	0.991519	0.958669
#12	Pole	11	77	4.48 - 21.70	97	4.69 - 22.52	4	3.23 - 22.79	11	3.45 - 21.53	64-channel	NaN	NaN	8	3	5	0.916216	1.005	0.998808	0.993465
#13	Pole	11	74	4.54 - 51.30	83	4.16 - 49.18	12	4.95 - 50.25	19	4.04 - 56.16	64-channel	NaN	NaN	7	4	5	0.938876	0.962228	1.0244	1.00067
#14	Pole	12	92	5.99 - 21.96	93	5.41 - 17.03	13	5.38 - 24.15	13	6.11 - 25.13	64-channel	NaN	NaN	10	2	6	0.996394	0.999102	1.01749	0.973341
#15	Pole	11	28	5.64 - 32.75	39	5.94 - 32.19	6	6.52 - 27.75	7	6.03 - 34.91	64-channel	NaN	NaN	9	2	5	0.912267	1.00018	1.01249	0.974194
#16	Pole	8	41	3.85 - 21.35	47	3.98 - 21.26	5	3.47 - 24.17	3	4.56 - 21.97	64-channel	NaN	NaN	7	1	5	0.94134	0.935002	1.02898	0.965404
#17	Pole	18	74	5.13 - 43.02	100	2.33 - 30.85	7	4.02 - 32.41	12	4.27 - 33.94	64-channel	NaN	NaN	14	4	4	0.942822	1.02366	1.00778	0.980116
#18	Pole	8	69	6.63 - 37.16	78	6.83 - 32.24	7	8.23 - 37.47	18	8.01 - 33.82	64-channel	NaN	NaN	5	3	4	0.833556	0.973978	1.00659	0.992172
#19	Pole	6	86	4.95 - 17.58	63	6.03 - 18.92	14	5.74 - 17.98	6	5.81 - 16.03	64-channel	NaN	NaN	5	1	3	0.93433	1.02108	1.0091	0.992825
#20	Pole	13	45	4.93 - 64.88	55	4.37 - 58.21	4	3.04 - 61.14	9	2.89 - 54.61	64-channel	NaN	NaN	7	6	3	0.900126	0.933022	0.98501	0.951517
#21	Pole	7	34	6.48 - 22.78	53	6.29 - 17.47	5	6.55 - 22.55	6	4.37 - 24.80	64-channel	NaN	NaN	5	2	4	0.898867	0.978829	0.968901	0.990349
#22	Pole	8	72	5.31 - 30.11	72	4.57 - 20.14	5	3.01 - 33.92	21	5.30 - 22.32	64-channel	NaN	NaN	6	2	6	0.941186	0.995775	1.00018	0.962556
#23	Pole	7	36	0.65 - 12.80	49	0.38 - 12.58	5	0.42 - 13.80	19	0.38 - 10.81	64-channel	219.961	849.827	6	1	3	0.866146	0.901547	0.917676	0.964729
#24	Pole	8	76	1.10 - 13.74	23	0.53 - 11.67	15	0.63 - 16.50	35	0.80 - 14.87	64-channel	265.481	670.771	7	1	3	0.891685	0.98639	0.983379	0.985588
#25	Pole	15	51	0.79 - 24.97	67	0.92 - 17.22	13	1.04 - 18.43	26	0.98 - 20.70	64-channel	297.168	862.471	15	0	4	0.868201	0.971858	0.998988	1.01308
#26	Pole	10	40	0.47 - 24.99	33	0.50 - 26.99	9	0.41 - 25.12	10	0.40 - 22.92	64-channel	369.467	817.661	8	2	3	0.892845	0.956913	0.93873	0.957119
#27	Pole	12	36	0.60 - 18.88	32	0.62 - 17.19	3	0.45 - 17.09	10	0.83 - 19.12	64-channel	434.481	950.404	10	2	3	0.879453	0.989422	0.992169	0.940929
#28	Pole	17	133	0.87 - 18.86	98	0.71 - 15.24	10	0.56 - 15.88	11	0.91 - 14.42	64-channel	573.064	1008.77	14	3	5	0.936554	0.996259	1.00347	0.990784
#29	Pole	18	84	0.87 - 22.75	59	0.45 - 18.09	27	0.58 - 12.66	7	0.44 - 18.89	64-channel	466.892	977.703	13	5	5	0.916995	0.997795	0.993958	1.00403
#30	Pole	10	82	0.68 - 20.25	80	0.48 - 18.27	7	0.36 - 13.93	12	0.21 - 17.17	64-channel	748.583	1004.86	7	3	4	0.890248	0.983948	1.00868	0.991207
#31	Pole	12	117	0.90 - 35.06	70	0.55 - 31.76	2	0.48 - 31.41	4	0.24 - 35.32	64-channel	442.586	1043.9	9	3	4	0.977096	0.968801	1.01076	1.006
#32	Pole	14	115	2.32 - 29.42	94	1.94 - 23.15	19	0.84 - 27.60	5	1.43 - 32.42	64-channel	489.181	1030.59	9	5	4	0.974466	1.00174	0.990512	0.99703
#33	Pole	18	62	0.91 - 30.92	53	1.37 - 23.62	14	1.07 - 27.62	12	0.53 - 32.12	64-channel	364.196	1009.08	13	5	4	0.915069	1.00429	1.00226	1.019
#34	Pole	18	76	0.66 - 21.97	69	0.63 - 25.53	16	0.83 - 28.55	6	0.58 - 35.56	64-channel	327.596	965.694	16	2	5	0.93137	1.0126	0.984588	1.00474
#35	Pole	11	92	0.83 - 41.53	69	0.60 - 39.86	4	1.49 - 38.26	15	0.81 - 41.23	64-channel	317.942	939.62	7	4	4	0.900466	0.989317	0.99116	0.950083
#36	Pole	12	97	0.73 - 26.40	96	0.59 - 16.91	11	0.54 - 16.57	11	0.58 - 22.44	64-channel	459.638	992.803	11	1	4	0.938794	0.98348	1.01968	0.990034
#37	Pole	22	118	0.65 - 57.25	87	0.61 - 31.00	10	0.66 - 28.52	8	1.04 - 36.35	64-channel	509.99	1006.43	18	4	4	0.88101	1.01105	1.00499	0.978692
#38	Pole	15	56	0.69 - 93.68	52	0.54 - 80.39	5	0.39 - 75.66	6	0.42 - 79.82	64-channel	367.373	1022.91	7	8	4	0.886376	0.993005	0.990093	0.970356
#39	Pole	16	61	0.36 - 49.61	54	0.51 - 44.61	8	0.53 - 45.29	3	0.32 - 38.67	64-channel	380.484	1013.98	14	2	4	0.883608	0.989038	0.993491	0.98268
#40	Pole	10	37	0.53 - 16.03	42	0.58 - 15.72	17	0.51 - 17.41	15	0.27 - 17.67	64-channel	116.727	395.578	9	1	3	0.642063	0.896025	0.82614	0.881811
#41	Sound	19	64	1.36 - 33.52	55	1.60 - 31.60	2	0.87 - 33.15	5	1.89 - 38.82	64-channel	480.817	953.337	15	4	5	0.926499	1.03668	0.999306	1.00185
#42	Sound	18	63	1.13 - 27.28	49	1.29 - 27.15	2	1.16 - 38.93	2	0.87 - 29.58	64-channel	336.404	1014.24	14	4	6	0.941593	1.01702	0.99486	1.00595
#43	Sound	11	100	1.92 - 28.33	56	0.88 - 17.03	4	0.96 - 20.67	3	1.16 - 20.17	64-channel	534.734	932.625	11	0	4	0.879219	0.988113	1.00147	0.968348
#44	Sound	23	70	2.05 - 30.77	58	1.22 - 30.38	14	0.99 - 34.20	6	1.77 - 39.61	64-channel	374.315	982.331	17	6	6	0.870442	0.982605	1.00375	0.981774
#45	Sound	16	95	1.83 - 19.10	77	1.23 - 8.99	11	1.12 - 14.17	14	1.10 - 19.30	64-channel	514.413	1059.37	15	1	4	0.898939	0.99157	1.01035	0.995192
#46	Sound	24	75	1.06 - 24.62	68	0.83 - 21.14	9	0.88 - 25.80	12	1.03 - 29.74	64-channel	440.892	1052.96	20	4	6	0.867542	0.981432	0.997621	0.983261
#47	Sound	20	53	1.17 - 33.01	38	0.94 - 31.12	1	0.00 - 41.24	5	1.12 - 38.82	64-channel	480.817	953.337	16	4	4	0.901152	1.02195	1.01709	1.00101
#48	Sound	19	29	0.78 - 26.92	47	1.32 - 27.11	2	1.16 - 38.93	1	0.00 - 26.02	64-channel	336.404	1014.24	15	4	6	0.945377	1.02717	0.986921	0.973251
#49	Sound	11	100	1.92 - 28.33	56	0.88 - 17.03	4	0.96 - 20.67	3	1.16 - 20.17	64-channel	534.734	932.625	11	0	3	0.904625	0.989902	1.00281	0.958469
#50	Sound	20	26	1.33 - 26.15	39	1.62 - 15.69	0	NaN - NaN	1	0.70 - 17.81	64-channel	448.522	1031.32	18	2	8	0.928243	1.00873	0.993486	0.997468
#51	Sound	31	70	0.93 - 36.88	39	1.24 - 34.70	4	1.06 - 31.51	4	1.30 - 32.04	64-channel	267.697	881.85	27	4	8	0.89399	0.988497	1.00088	0.968149
#52	Sound	27	74	1.06 - 46.01	32	0.54 - 31.41	1	0.19 - 37.00	2	0.48 - 37.87	64-channel	445.548	1017.26	23	4	8	0.916564	1.00386	1.01869	1.00703
#53	Sound	23	70	2.05 - 30.77	58	1.22 - 30.38	14	0.99 - 34.20	6	1.77 - 39.61	64-channel	374.315	982.331	17	6	6	0.907881	0.973176	1.01053	0.98134
#54	Sound	16	95	1.83 - 19.10	77	1.23 - 8.99	11	1.12 - 14.17	14	1.10 - 19.30	64-channel	514.413	1059.37	15	1	6	0.887571	1.00884	0.98213	0.972348
#55	Sound	25	75	1.06 - 24.62	44	0.74 - 21.69	6	0.67 - 25.70	11	1.02 - 29.84	64-channel	440.892	1052.96	21	4	7	0.884446	0.964964	1.00181	0.974796
Session #01 - #08 available from public source: http://crcns.org/data-sets/motor-cortex/alm-1 ; Li et al., Nature, 2015; Nuo Li, Charles R Gerfen, Karel Svoboda, 2014.
Session #23 - #55 Inagaki et al., J. Neurosci., 2018.
All recompiled sessions available from public source: https://figshare.com/articles/Simultaneous_extracellular_electrophysiology_data/7372898/2
